# Supplementary material for: PredictProtein - Predicting Protein Structure and Function for 29 Years
Source: Nucleic Acids Res. 2021 May 17;49(W1):W535–40. doi: 10.1093/nar/gkab354 (PMC8265159; doi:10.1093/nar/gkab354)
Supplement: gkab354_Supplemental_Files [file gkab354_supplemental_files.zip]

Archive with 3 entries (3 files):
- Figure S2.png
- PredictProtein2021_SOM.pdf
- PredictProtein2021_SOM_NCAP_SARS2.fasta
