# Supplementary material for: PredictProtein - Predicting Protein Structure and Function for 29 Years
Source: Nucleic Acids Res. 2021 May 17;49(W1):W535–40. doi: 10.1093/nar/gkab354 (PMC8265159; doi:10.1093/nar/gkab354)
Supplement: gkab354_Supplemental_Files [file gkab354_supplemental_files.zip › PredictProtein2021_SOM_NCAP_SARS2.fasta]

>sp|P0DTC9|NCAP_SARS2 Nucleoprotein OS=Severe acute respiratory syndrome coronavirus 2 OX=2697049 GN=N PE=1 SV=1
MSDNGPQNQRNAPRITFGGPSDSTGSNQNGERSGARSKQRRPQGLPNNTASWFTALTQHG
KEDLKFPRGQGVPINTNSSPDDQIGYYRRATRRIRGGDGKMKDLSPRWYFYYLGTGPEAG
LPYGANKDGIIWVATEGALNTPKDHIGTRNPANNAAIVLQLPQGTTLPKGFYAEGSRGGS
QASSRSSSRSRNSSRNSTPGSSRGTSPARMAGNGGDAALALLLLDRLNQLESKMSGKGQQ
QQGQTVTKKSAAEASKKPRQKRTATKAYNVTQAFGRRGPEQTQGNFGDQELIRQGTDYKH
WPQIAQFAPSASAFFGMSRIGMEVTPSGTWLTYTGAIKLDDKDPNFKDQVILLNKHIDAY
KTFPPTEPKKDKKKKADETQALPQRQKKQQTVTLLPAADLDDFSKQLQQSMSSADSTQA
>RePROF Secondary Structure; E=Extended/Sheet, H=Helix
..............EEE................................EEEE.EEE...
...........EE...........EEEEE...........EE.....EEEEEEE......
.........EEEEE........................EE..........EEEE......
....................................HHHHHHHHHHHHHH..........
...........HH......E............EE..............HHHHHH......
HHHHHH....HHHEEE.EEEEEEE...EEEEEEEEEEEE......HHHHHHHHHHHHHHH
.......................................HHHHHHHHHHHH........
>ProtBERTsec Secondary Structure; E=Extended/Sheet, H=Helix
...................................................HHHH..H..
HH......................EEEEEEEEEEE.....EEE...EEEEEEE.......
.........EEEEE.....................EEEEE...........E........
....................................HHHHHHHHHHHHHHHHH.......
.................................................EEEE.......
...HH.....HHH....EEEEEEE.....EEEEEEEEE.......HHHHHHHHHHHHHHH
............HH.H.H..............EE..HHHHHHHHHHHHHHHH.......
>RePROF Solvent Accessibility; e=Exposed, b=Buried
eeeeeeeeeeeeeebebeeeeeeeeeeeeeeeeeeeeeeeeeeeeeeeebbbbebbeeee
eeebebbeeebbbebeeeeeeeeebbbeeeeeeeeeeeeeeeebeeebbbbbbbebeeee
bebeeeeeebbbbbeeebeeeeeeebeeeeeeeeeebbbebeeeeebbebbebeeeeeee
eeeeeeeeeeeeeeeeeeeeeeeeeeeeeeeeeeeeeebbbbbbeebeeeeeeeeeeeee
eeeeebeeeeeeeeeeeeeeeeeeeeeeebeebbbeeeeeeeeeebbeeebbeebbeeee
bbbbbebbeebbbbbbbbebeeeeeeeebebebebbbebeeeeeebeebeebbeebbebb
eeeeeeeeeeeeeeeeeeeeeeeeeeeeeeeeeeeeeeeeeebeeeeeeeeeeeeeeee
>Meta-Disorder; D=Disordered Region
DDDDDDDDDDDDDDDDDDDDDDDDDDDDDDDDDDDDDDDDDDDDDD..............
........D.DDDDDDD...............DDDDDDD.....................
................DDDD...DDDDDD.........................DDDDDD
DDDDDDDDDDDDDDDDDDDDDDDDDDDDDDDDDDD..........DDDDDDDDDDDDDDD
DDDDDDDDDDDDDDDDDDDDDDDDD..........DDDDDDDDDD...............
............................................................
DDDDDDDDDDDDDDDDDDDDDDDDDDDDDDDDDDDDDDDDDDDDDDDDDDDDDDDDDDD
>PROFbval Relative B-Value; 1=Low, 3=High
333332222222222222222223222322222222323332222222222111112222
332222222222222222233222212222222222322222222221111112222222
222222222111122222222222222222223222222222222222222222222222
222222222222222222222222222222222322221111122222222223333333
332222222222322322222222222222221222222222222222222222222222
221122212221111112222222322221111222222333222222222222212222
23223333333333333333333333333222222223223322222222222323333
>ProNA2020 RNA-binding residues; Reliability: 1=Low, 3=High
.................................1111111....................
.......................111222222221111......................
............................................................
............................................................
...111111.....11111111111.......11111.......................
............................................................
...........................................................
>ProNA2020 DNA-binding residues; Reliability: 1=Low, 3=High
......11111221111111......111222222222111.....1111111111111.
..........1111111......111222233332222211...........11111111
111..............11111112222111...................1112223333
333333333333333333333332222211111...........................
.11122222111111112222221111111112222222221111111........1111
11...............................1111111....................
...........................................................
>ConSurf/ConSeq Conservation; 1=Low, 3=High
231111111111133332222211122113121122221132223222333233233322
212212123333313132211223333233132122333222232333333333333222
212311213313331133221212122233223212233221123133232323232333
132333232332233223321331132231112111122222232232132122221111
123233332232222233333332332123323232332222323333223232333323
233233333323322333222222211312323233333222333212222231133333
31221112111221211111111111111111111111111111221212322311211
